# Supplementary material for: The Dual α-Amidation System in Scorpion Venom Glands
Source: Toxins (Basel). 2019 Jul 20;11(7):425. doi: 10.3390/toxins11070425 (PMC6669573; doi:10.3390/toxins11070425)
Supplement: Supplementary file 1 [file toxins-11-00425-s001.zip]

Archive with 9 entries (9 files):
- Delgado-Prudencio Suplementary_Table_S1_R2 v1.docx
- Delgado-Prudencio Supplementary_Figure_S5_R2 v4.docx
- Delgado-Prudencio Supplementary_Figure_S6_R2 v4.docx
- Delgado-Prudencio_Scorpion dual alpha-amidation system_Suplementary_Table_S2_R1.docx
- Delgado-Prudencio_Scorpion dual alpha-amidation system_Suplementary_Table_S3_R1.docx
- Delgado-Prudencio_Scorpion dual alpha-amidation system_Supplementary_Figure_S1_R1.tif
- Delgado-Prudencio_Scorpion dual alpha-amidation system_Supplementary_Figure_S2_R1.tif
- Delgado-Prudencio_Scorpion dual alpha-amidation system_Supplementary_Figure_S3_R1.tif
- Delgado-Prudencio_Scorpion dual alpha-amidation system_Supplementary_Figure_S4_R1.tif
